# Supplementary material for: Recent Advances in Search of Bioactive Secondary Metabolites from Fungi Triggered by Chemical Epigenetic Modifiers
Source: J Fungi (Basel). 2023 Jan 28;9(2):172. doi: 10.3390/jof9020172 (PMC9961798; doi:10.3390/jof9020172)
Supplement: Supplementary file 1 [file jof-09-00172-s001.zip]

Archive with 1 entries (1 files):
- jof-2083601-supplementary.pdf
